# Supplementary material for: pH-Self-Buffering and Flocculation-Enabled Nonradical Oxidation via Magnesium Hydroxide-Activated Peroxymonosulfate for Selective Organic Pollutant Degradation
Source: Nanomaterials (Basel). 2026 Jan 26;16(3):166. doi: 10.3390/nano16030166 (PMC12899425; doi:10.3390/nano16030166)
Supplement: Supplementary file 1 [file nanomaterials-16-00166-s001.zip]

Archive with 1 entries (1 files):
- nanomaterials-4097444-supplementary.pdf
